# Supplementary material for: mTOR contributes to endothelium-dependent vasorelaxation by promoting eNOS expression and preventing eNOS uncoupling
Source: Commun Biol. 2022 Jul 22;5:726. doi: 10.1038/s42003-022-03653-w (PMC9307829; doi:10.1038/s42003-022-03653-w)
Supplement: Supplementary file 4 — Supplementary Data 1 [file 42003_2022_3653_MOESM4_ESM.xls]

## Sheet: Figure 1
F1A			F1B			F1C
EDD(％)			EDD(％)			EDD(％)
WT	MtorEC-/-		WT	RptEC-/-		WT	RicEC-/-
26.76	10.752		32.5	10.87		12.418	7.182
29.364	17.772		15.83	18.42		24.5	13.09
25.584	18.18		14.05	13.08		28.224	10.444
25.356	20.112		33.1	8.58		30.338	18.214
11.352	9.036		26.19	10.67		10.08	8.68
			24.95	12.63
F1D
Ach 10-9M			Ach 10-8M			Ach 10-7M			Ach 10-6M			Ach 10-5M
Relaxation (％)			Relaxation (％)			Relaxation (％)			Relaxation (％)			Relaxation (％)
WT	MtorEC-/-		WT	MtorEC-/-		WT	MtorEC-/-		WT	MtorEC-/-		WT	MtorEC-/-
2.5641	1.78571		29.2553	5.04202		73.3633	52.1008		82.3104	60.7143		90.8347	58.2983
2.05479	6.52928		7.52179	17.2958		66.0523	51.2519		80.411	62.3074		89.7509	73.074
7.1746	5.68201		10.8889	10.3002		37.9365	47.9631		78.3492	58.8405		87.3651	73.4455
6.03322	4.5183		8.84221	7.0667		49.1207	38.1314		81.2083	59.5735		88.5116	76.0927
3.08403	4.93937		14.2489	9.5312		61.4174	37.6442		72.8777	69.3212		83.8061	74.6894
F1E
Ach 10-9M			Ach 10-8M			Ach 10-7M			Ach 10-6M			Ach 10-5M
Relaxation (％)			Relaxation (％)			Relaxation (％)			Relaxation (％)			Relaxation (％)
WT	RptEC-/-		WT	RptEC-/-		WT	RptEC-/-		WT	RptEC-/-		WT	RptEC-/-
0.431034	0		7.75862	0.925926		70.4741	55.8404		81.2141	68.3048		86.0632	74.2878
2.6624	0		11.3435	1.16421		65.2461	63.5508		81.501	65.5543		87.1506	73.3451
5.7478	2.3847		15.132	6.57342		50.8504	40.9415		70.4839	60.4666		83.959	67.6639
1.08696	10.3337		5.16205	23.9763		37.8484	46.2592		60.9651	65.9521		76.1765	72.4509
3.28205	2.41935		24.3333	25.8065		55.8718	55.964		76.2564	73.0683		87.3077	81.8267
0.694444	1.07577		32.9365	4.92192		65.873	25.2516		82.8373	50.428		91.0714	74.8467
4.1958	1.2931		51.2238	11.0409		84.7902	29.5352		88.1993	57.7479		90.472	67.0085
0	0.45045		36.4158	15.3153		61.3414	37.8378		75.7653	69.3694		82.9719	85.5856
3.1946	3.7415		40.7853	18.0272		61.3847	43.1973		69.1103	60.6292		74.5641	66.0714
F1F
Ach 10-9M			Ach 10-8M			Ach 10-7M			Ach 10-6M			Ach 10-5M
Relaxation (％)			Relaxation (％)			Relaxation (％)			Relaxation (％)			Relaxation (％)
WT	RicEC-/-		WT	RicEC-/-		WT	RicEC-/-		WT	RicEC-/-		WT	RicEC-/-
9.375	3.22776		30.3895	8.26886		61.7301	32.471		73.1658	62.3428		87.8397	74.9395
0	3.125		14.146	7.35816		71.875	15.6915		78.125	36.8129		81.25	59.9956
16.5173	4.52396		18.63	5.34363		82.7305	42.1028		87.388	48.4079		88.5243	73.1715
2.39726	1.46825		10.274	4.73545		43.9783	42.4339		72.3744	68.1878		82.7435	76.164
2.91667	6.53761		26.933	16.5775		65.61	43.8863		79.9098	69.1595		89.549	72.3897
F1G			F1H			F1I
NO(μM)			NO(μM)			NO(μM)
WT	MtorEC-/-		WT	RptEC-/-		WT	RicEC-/-
379.63	189.815		700.1	292.4		429.69	326.822
467.593	349.537		624.3	528.4		505.21	350.259
793.981	324.074		404.1	492.3		626.3	281.25
631.944	490.741		932.5	316.4		522.13	500
469.907	523.148		364.4	344.7		282.55	139.322
560.185	328.704		408.6	452.4		570.31	26.0406
493.056	361.111		388.2	324.6			24.7406
442.13	321.759		456	332.6			557.291
328.704			604.5

## Sheet: Figure 2
F2B			F2C
NO(μM)			NO(μM)
ctrl	rapa 1nM		ctrl	torin 10nM
40.19	29.35		47.5	25.42
43.22	29.66		45.58	35.59
42.37	36.44		43.22	38.98
37.29	31.36		42.37	26.36
46.61	33.05		46.61
F2E
NO(μM)
sictrl	siRPT	siRIC	siMTOR
41	38	39	39
38	32	31	31
39	32.5	35	37
38.75	35.63	34.38	31.88
39.38		31.88	32.5
38.13			32.5

## Sheet: Figure 3
F3A			F3B				F3B
eNOS protein(Fold of ctrl)			p-eNOS T495/eNOS (Fold of ctrl)				p-eNOS S1177/eNOS (Fold of ctrl)
ctrl	rapa1nm		ctrl	rapa1nm			ctrl	rapa1nm
1	0.62		1	0.903226			1	1.14516
1	0.57		1	1.21053			1	1.01754
1	0.69		1	1.08696			1	1.10145
F3C					F3D			F3E
eNOS protein (Fold of sictrl)					eNOS mRNA (Fold of ctrl)			eNOS mRNA (Fold of sictrl)
sictrl	siRPT	siRIC	siMTOR		ctrl	rapa1nm		sictrl	siRPT	siRIC	siMTOR
1	0.79	1.02	0.81		1	0.78		1	1.01	0.72	0.66
1	0.73	0.88	0.62		1	0.82		1	0.66	0.79	0.68
1	0.59	0.9	0.76		1	0.82		1	0.66	0.87	0.5
					1	0.86		1	0.64	1.25	0.55
					1	0.62		1	0.46		0.69
					1	0.8		1	0.68		0.66
								1	0.59		0.91
F3F			F3F			F3G			F3G
eNOS protein (Fold of sictrl)			eNOS mRNA (Fold of sictrl)			eNOS protein (Fold of EIF4EBP-1)			eNOS mRNA (Fold of EIF4EBP-1)
sictrl	siRPS6KB1		sictrl	siRPS6KB1		sham	EIF4EBP-1		sham	EIF4EBP-1
1	0.78		1	0.67		1	0.64		1	0.74
1	0.65		1	0.44		1	0.78		1	0.85
1	0.58		1	0.86		1	0.81		1	0.62
			1	0.36					1	1
			1	0.99					1	0.75
			1	0.64					1	0.93

## Sheet: Figure 4
F4A
KLF2 protein (Fold of ctrl)
ctrl	rapa
1	0.59
1	0.88
1	0.66
1	0.73
F4B					F4D
KLF2 protein (Fold of sictrl)					eNOS mRNA (Fold of sictrl)
sictrl	siRPT	siRIC	siMTOR		sictrl	siKLF2
1	0.63	0.97	0.84		1	0.568408
1	0.75	0.85	0.71		1	0.436786
1	0.78	0.9	0.66		1	0.737135
					1	0.792784
F4E			F4F			F4G			F4H
NO(μM)			KLF2 mRNA (Fold of ctrl)			KLF2 mRNA (Fold of sictrl)			KLF2protein (Fold of sictrl)
sictrl	siKLF2		ctrl	rapa1nm		sictrl	siRPS6KB1		sictrl	siRPS6KB1
48.4849	37.8788		1	2.39496		1	1.51		1	0.75
50	30.303		1	1.09809		1	1.37		1	0.72
39.3939	42.4242		1	1.50004		1	1.48		1	0.89
43.9394	33.3333					1	1.52		1	0.68
34.8485	28.7879					1	1.75
						1	1.25
						1	1.97

## Sheet: Figure 5
F5A			F5A			F5B
superoxide (Fold of ctrl)			superoxide (Fold of ctrl)			superoxide (Fold of sictrl)
ctrl	rapa 1nm		ctrl	torin 10nm		sictrl	siRPT	siRIC	siMTOR
1	1.11354		1	1.19		1	0.9	1.08	1.08
1	0.96		1	1.31		1	1.09	1.34	1.24
1	0.93		1	1.17		1	1.14	1.14	0.94
1	0.98		1	1.39		1	1.01	1.02	1.16
1	0.79		1	1.12		1	0.98	1.11	0.93
						1	1		1.14
						1			1.1
						1			1.24
						1			1.18
F5C
superoxide (Fold of WT)
WT	MtorEC-/-		WT	RicEC-/-
1	1.02		1	0.97
1	1.31		1	1.43
1	1.4		1	1.34
1	1.22		1	1.32
1	1.12		1	1.72
			1	1.19
F5D
serum superoxide (Fold of WT)
WT	MtorEC-/-		WT	RptEC-/-		WT	RicEC-/-
1	1.12387		1	1.2642		1	1.2471
1	1.00236		1	0.777335		1	1.77555
1	1.11224		1	1.0507		1	0.788949
1	1.15364		1	1.36639		1	1.26811
1	1.29674		1	1.38997		1	1.21113
1	1.52665		1	0.82078		1	1.23792
1	1.03758		1	0.837421		1	1.20279
			1	0.528321
F5E				F5F
BH4 (μM)				eNOS dimer/monomer (Fold of ctrl)
ctrl	rapa	torin		ctrl	rapa	torin
166.726	160.591	148.662		1	1.145	0.865
165.022	204.216	134.007		1	0.963	0.828
173.542	167.748	64.8205		1	1.075	0.935
167.066	154.797			1	1.0387	0.8968
151.048	152.752	126.168
F5G				F5H
superoxide (Fold of Torin-only)				superoxide (Fold of Torin-only)
torin	torin+L-NAME			torin	torin+NAC	torin+MitoQ	torin+Apo	torin+All
1	0.84			1	0.94	0.96	0.97	0.98
1	0.83			1	0.91	0.84	0.85	0.94
1	0.85			1	0.91	0.95	0.86	0.76
1	0.89			1		0.99	0.81	0.86
1	0.85			1		1.12	1	1.01
1	0.9			1			0.85	0.93
				1			0.82
F5I						F5J
NO(μM)						Nox2 mRNA(Fold of ctrl)
torin	torin+NAC	torin+MitoQ	torin+Apo	torin+All		ctrl	torin 10nm
36.8421		38.1579	40.7895	44.7368		1	1.13288
38.1579		34.2105	46.0526	48.6842		1	1.25701
43.4211		38.1579	48.6842	40.7895		1	1.86607
44.7368		30.2632	50	39.4737		1	1.53687
34.2105	43.4211					1	2.37841
35.5263	48.6842
36.8421	44.7368
34.2105	36.8421
F5K			F5L
Nox2 protein (Fold of ctrl)			Nox2 protein (Fold of sictrl)
ctrl	torin		sictrl	siRPT	siRIC	siMTOR
1	1.31		1	0.95	1.22	1.19
1	1.37		1	1.04	1.32	1.11
1	1.19		1	0.93	1.28	1.23
1	1.26		1	0.89	1.18	1.27

## Sheet: Figure 6
F6B
superoxide (Fold of ctrl) no torin					superoxide (Fold of ctrl) torin
ctrl	SB	SP	U0126		ctrl	SB	SP	U0126
1	0.94	1.02	0.96		1.21	1.1125	1.16	1.22
1	0.748988	1.04858	0.975709		1.2	1.02	1.08	1.14
1	0.975709	1.11336	1.28745		1.12955	0.927126	0.995951	1.03239
1	0.804318	0.719298	1.1363		1.39	1.4267	1.16063	1.61937
1	0.796221	0.746289	1.12551		1.31	1.07398	0.945908	1.33196
					1.17	0.978813	0.843184	1.22392
F6C
NO (μM) no torin					NO (μM) torin
ctrl	SB	SP	U0126		ctrl	SB	SP	U0126
39.2857	34.5238	47.6191	39.2857		23.8095	28.5714	30.9524	28.5714
41.6667	32.1429	50	42.8571		30.9524	40.4762	38.0952	27.381
44.0476	35.7143	57.1429	41.6667		34.5238	38.0952	45.2381	30.9524
					29.7619	34.5238	33.3333	39.2857
F6D
Nox2 mRNA(Fold of ctrl) no torin					Nox2 mRNA(Fold of ctrl) torin
ctrl	SB	SP	U0126		ctrl	SB	SP	U0126
1	0.773782	1.06807	0.70466		1.27015	1.06807	0.864537	0.926588
1	1.54757	1.22689	1.20581		1.26138	0.946058	0.732043	0.858565
1	0.93437	0.987064	0.918329		1.70527	1.11729	1.08674	1.62451
1	1.47427	0.946058	1.34723		1.11881	0.915783	0.923884	0.921597
					1.56917	0.913831	1.12506	1.37554
F6E
Nox2 protein (Fold of ctrl) no torin + torin
ctrl	SB	SP	ctrl	SB	SP
1	1.06	1.03	1.42	1.11	0.95
1	0.91	0.88	1.49	1.16	1.06
1	1.11	0.95	1.31	1.08	1.03
1	0.94	0.85	1.31	1.15	1.05
F6F
JNK phosphorylation no torin + torin					p38 phosphorylation no torin + torin
ctrl	Apo	ctrl	Apo		ctrl	Apo	ctrl	Apo
1	1.13	1.76	1.29		1	1.09	1.61	1.14
1	0.94	1.82	1.31		1	0.98	1.89	1.09
1	1.08	2.18	1.59		1	1.16	1.43	1.02
1	0.97	1.65	1.33		1	0.93	1.38	1.04

## Sheet: Figure 7
F7E			F7E			F7F
EDD(％)			EID(％)			NO (μM)
AAV-GFP	AAV-KLF2		AAV-GFP	AAV-KLF2		AAV-GFP	AAV-KLF2
15.0603	27.6864		21.6964	22.5		268.4	668.4
30.7427	38.3591		25.4692	39.8389		193.2	443.5
12.1371	40.0674		13.512	13.4602		518.3	718.7
20.4031	30.5928		18.4105	15.5715		318.3	918.2
23.2122	57.3349		12.9262	27.8906		518.7	493.6
F7G			F7G
EDD(％)			EID(％)
AAV-GFP	AAV-shNox2		AAV-GFP	AAV-shNox2
17.1758	30.818		19.2403	49.1857
18.0016	34.3272		34.5541	30.7813
30.1654	38.9168		20.3459	35.4081
18.3846	40.8304		11.8736	30.1403
	32.9449			30.9397
F7H			F7I
serum superoxide (Fold of AAV-GFP)			NO (μM)
AAV-GFP	AAV-shNox2		AAV-GFP	AAV-shNox2
1	0.423598		266.796	416.021
1	0.686383		312.015	298.45
1	0.650714		312.015	384.367
1	0.911735		217.054	416.021
1	0.958698			429.587
